# Supplementary material for: Distinctive genotypes in infants with T‐cell acute lymphoblastic leukaemia
Source: Br J Haematol. 2015 Jul 24;171(4):574–84. doi: 10.1111/bjh.13613 (PMC4737125; doi:10.1111/bjh.13613)
Supplement: Supplementary file 7 — Table SII. Mutation screening data of infant T‐ALL cases. [file BJH-171-574-s007.xls]

## Sheet: Mutation Screening Data
M. B. Mansur et al
Table SII. Mutation screening data of infant T-ALL cases
Patient ID	NOTCH1 status	NOTCH1 mutations location	FBXW7	PTEN 7	IL7R	KRAS	NRAS
BR1	HD mutated	c.4735_4737delGTG p.1578delV; SNP rs10521 c.5094C>T	c.1393C>T p.R465C	WT	WT	WT	WT
BR2	WT	WT; SNP rs10521 c.5094C>T	WT	WT	SNP rs6897932 c.731C>T	WT	WT
BR3	WT	WT; SNP rs10521 c.5094C>T	WT	WT	SNP rs6897932 c.731C>T	WT	WT
BR4	WT	WT; SNP rs10521 c.5094C>T	WT	WT	SNP rs6897932 c.731C>T	WT	WT
BR5	WT	WT	WT	WT	SNP rs6897932 c.731C>T	WT	WT
BR6	PEST mutated	c.7280delG p.G2427X; SNP rs10521 c.5094C>T	WT	WT	WT	WT	WT
BR7	WT	WT; SNP rs10521 c.5094C>T	WT	WT	SNP rs6897932 c.731C>T	WT	WT
UK1	WT	WT; SNP rs10521 c.5094C>T	WT	WT	SNP rs6897932 c.731C>T	WT	WT
FR1	WT	WT; SNP rs10521 c.5094C>T	WT	c.696_697insA p.R233X	SNP rs6897932 c.731C>T	WT	WT
FR2	WT	WT; SNP rs10521 c.5094C>T	WT	WT	SNP rs6897932 c.731C>T	WT	WT
FR3	HD and PEST mutated	c.4775_4776insGGA p.F1592LD; c.7328_7329insTAAAGGCCTAGGTCGCG p.V2443X; SNP rs10521 c.5094C>T	WT	c.696_697insTCGACCAGGACCCGTTGCGAGGCACAAC/c.698_700delGAC p.R233X	SNP rs6897932 c.731C>T	WT	WT
FR4	HD mutated	c.4746_4748delGGA p.1583delE	WT	WT	SNP rs6897932 c.731C>T	WT	WT
FR5	WT	WT; SNP rs10521 c.5094C>T	c.1393C>T p.R465C	WT	SNP rs6897932 c.731C>T	WT	WT
