# Supplementary material for: Distinctive genotypes in infants with T‐cell acute lymphoblastic leukaemia
Source: Br J Haematol. 2015 Jul 24;171(4):574–84. doi: 10.1111/bjh.13613 (PMC4737125; doi:10.1111/bjh.13613)
Supplement: Supplementary file 9 — Table SIV. Contrast quality control (QC) data from SNP6·0‐arrays of the infant T‐ALL cases. [file BJH-171-574-s009.xls]

## Sheet: iT-ALL SNP-array info
M. B. Mansur et al
Table SIV. Contrast quality control (QC) data from SNP6.0-arrays of the infant T-ALL cases
File	Paper ID	Computed Gender	Contrast QC	QC Call Rate
BR1.CEL	BR1	male	0	79.78
BR1_Rem.CEL	BR1_Remission	male	1.49	94.47
BR2.CEL	BR2	male	1.8	97.25
BR2_Rem.CEL	BR2_Remission	male	1.27	91.63
BR3.CEL	BR3	female	1.64	97.58
BR3_Rem.CEL	BR3_Remission	female	0.55	90.54
BR4.CEL	BR4	female	0.8	81.44
BR5.CEL	BR5	male	1.55	97.22
BR5_Rem.CEL	BR5_Remission	male	2.71	98.48
BR6.CEL	BR6	female	1.5	95.4
BR6_Rem.CEL	BR6_Remission	female	1.85	96.06
BR7.CEL	BR7	male	0.81	88.65
BR7_Rem.CEL	BR7_Remission	male	1.53	95.93
UK1.CEL	UK1	male	2.31	96.33
UK1_Rem.CEL	UK1_Remission	male	3.03	98.81
FR1.CEL	FR1	female	1.87	96.56
FR1_Rem.CEL	FR1_Remission	female	1.56	97.62
FR2.CEL	FR2	female	2.13	97.12
FR2_Rem.CEL	FR2_Remission	female	1.46	95.8
FR3.CEL	FR3	male	2.19	97.35
FR3_Rem.CEL	FR3_Remission	male	1.37	94.64
FR4.CEL	FR4	female	1.35	95.3
FR4_Rem.CEL	FR4_Remission	female	1.38	94.51
FR5.CEL	FR5	female	1.47	94.44
FR5_Rem.CEL	FR5_Remission	female	1.6	93.22
Average				94.2452
