# Supplementary material for: Distinctive genotypes in infants with T‐cell acute lymphoblastic leukaemia
Source: Br J Haematol. 2015 Jul 24;171(4):574–84. doi: 10.1111/bjh.13613 (PMC4737125; doi:10.1111/bjh.13613)
Supplement: Supplementary file 11 — Table SVI. WGS data details for patient BR6. [file BJH-171-574-s011.xls]

## Sheet: Sheet1
M. B. Mansur et al
Table SVI. WGS data details for patient BR6
Gene_Symbol	dbSNP137_rs ID	Mutation_Novelty	Chromosome	Genome_Location_hg19/GRCh37	Reference_Allele	Alternative_Allele	Genotype	Variation_Type	Somatic_p value	Variation_Information	Mutation_Gene Region
CCDC162P	none	novel	6	109629363	C	A	A	nonsynonymous SNV	0.034965	ncRNA_exonic	ncRNA_exonic
ADAMTS7	none	novel	15	79063536	G	C	C	nonsynonymous SNV	0.0300752	NM_014272, exon16, c.C2486G, p.P829R	exonic
IGSF3	none	novel	1	117158857	C	T	Y	nonsynonymous SNV	0.0411765	NM_001007237, exon3, c.G266A, p.R89H, NM_001542, exon3, c.G266A, p.R89H	exonic
LOC100506990	none	novel	8	12407360	T	C	Y	nonsynonymous SNV	0.00404387	ncRNA_exonic	ncRNA_exonic
SPATA31C2	none	novel	9	90746875	G	A	R	synonymous SNV	0.0142292	NM_001166137, exon4, c.C1077T, p.S359S	exonic
NOS2	none	novel	17	26086097	T	C	Y	nonsynonymous SNV	0.0331104	NM_000625, exon26, c.A3164G, p.Y1055C	exonic
ANKRD20A5P	none	novel	18	14226334	T	C	Y	nonsynonymous SNV	0.00956938	ncRNA_exonic	ncRNA_exonic
HNRNPCL1, LOC649330	none	novel	1	12907896	TAA	-	*/-TAA	nonframeshift deletion	0.0214787	NM_001146181, exon1, c.245_247del, p.82_83del, or NM_001013631, exon2, c.245_247del, p.82_83del	exonic
TMEM51-AS1	none	novel	1	15440164	T	-	*/-T	nonframeshift deletion	0.0118679	ncRNA_exonic	ncRNA_exonic
LOC388692	none	novel	1	149281444	GA	-	*/-GA	nonframeshift deletion	0.0244624	ncRNA_exonic	ncRNA_exonic
KCTD18	none	novel	2	201354938	GGCGCGGT	-	*/-GGCGCGGT	frameshift deletion	0.0248869	NM_152387, exon7, c.1159_1166del, p.387_389del	exonic
NOTCH1	none	novel	9	139390911	C	-	*/-C	frameshift deletion	0.0302795	NM_017617, exon34, c.7280delG, p.G2427fs	exonic
LOC100506060	none	novel	16	70258789	-	CCC	*/+CCC	nonframeshift insertion	0.0173913	ncRNA_exonic	ncRNA_exonic
MLLT10P1	none	novel	20	29637829	AGA	-	*/-AGA	nonframeshift deletion	0.0301913	ncRNA_exonic	ncRNA_exonic
OLIG1	none	novel	21	34442676	-	CCT	*/+CCT	nonframeshift insertion	0.00678733	NM_138983, exon1, c.124_125insCCT, p.P42delinsPS	exonic
